# Supplementary material for: Prevalence and Molecular Characterization of Campylobacter spp. Isolated from Patients with Diarrhea in Shunyi, Beijing
Source: Front Microbiol. 2018 Jan 26;9:52. doi: 10.3389/fmicb.2018.00052 (PMC5790792; doi:10.3389/fmicb.2018.00052)
Supplement: Supplementary file 1 [file Presentation_1.ZIP]

Archive with 1 entries (1 files):
- 319484_Zhang_Supplementary file S1.docx
